# Supplementary material for: Global Quantitative Proteomics Studies Revealed Tissue-Preferential Expression and Phosphorylation of Regulatory Proteins in Arabidopsis
Source: Int J Mol Sci. 2020 Aug 25;21(17):6116. doi: 10.3390/ijms21176116 (PMC7503369; doi:10.3390/ijms21176116)
Supplement: Supplementary file 1 [file ijms-21-06116-s001.zip]

Archive with 2 entries (2 files):
- supplementary figures.zip
- Datasets.zip
